# Supplementary material for: Wolves and dogs recruit human partners in the cooperative string-pulling task
Source: Sci Rep. 2019 Nov 26;9:17591. doi: 10.1038/s41598-019-53632-1 (PMC6879616; doi:10.1038/s41598-019-53632-1)
Supplement: Supplementary file 3 — Supplementary Data File [file 41598_2019_53632_MOESM3_ESM.xlsx]

## Sheet: recruitment
Obs	subject	species	condition	setup	session	reminder_session	human_partner	rope_pull	tot_trials_session	tot_step_correct	table_first	step_correct_marker_no_table_visit	step_incorrect_marker_no_table_visit	total_step_marker_no_table_visit	step_correct_marker_yes_table_visit	step_incorrect_marker_yes_table_visit	total_step_marker_yes_table_visit	success
1	yukon	w	solo	exp	1	0	1	3	3	1	3	1	0	1	0	0	0	2
2	yukon	w	coop	exp	1	0	1	3	5	2	4	1	0	1	1	1	2	2
3	yukon	w	solo	exp	2	0	1	2	3	1	2	1	1	2	0	0	0	2
4	yukon	w	coop	exp	2	0	1	2	5	4	2	3	0	3	1	2	3	3
5	yukon	w	solo	exp	3	1	1	1	3	2	1	2	0	2	0	0	0	1
6	yukon	w	coop	exp	3	1	1	3	5	2	3	1	1	2	1	2	3	2
7	yukon	w	solo	exp	4	1	1	1	4	2	1	2	0	2	0	0	0	1
8	yukon	w	coop	exp	4	1	1	2	4	1	2	1	1	2	0	0	0	1
9	yukon	w	solo	exp	5	0	1	4	4	0	4	0	0	0	0	0	0	4
10	yukon	w	coop	exp	5	0	1	1	4	3	4	0	0	0	3	1	4	3
11	yukon	w	solo	exp	6	0	1	4	4	0	4	0	0	0	0	0	0	4
12	yukon	w	coop	exp	6	0	1	4	4	2	4	0	0	0	2	1	3	2
13	yukon	w	solo	new	1	0	1	4	4	0	4	0	0	0	0	0	0	4
14	yukon	w	coop	new	1	0	1	3	4	2	4	0	0	0	2	0	2	2
15	chitto	w	solo	exp	1	0	1	4	3	0	3	0	0	0	0	0	0	3
16	chitto	w	coop	exp	1	0	1	2	5	2	5	0	0	0	2	0	2	2
17	chitto	w	solo	exp	2	1	1	4	3	0	3	0	0	0	0	0	0	3
18	chitto	w	coop	exp	2	1	1	4	5	0	5	0	0	0	0	0	0	0
19	chitto	w	solo	exp	3	0	1	2	4	2	2	2	0	2	0	0	0	2
20	chitto	w	coop	exp	3	0	1	0	4	4	1	3	0	3	1	0	1	4
21	chitto	w	solo	exp	4	0	2	0	4	2	0	2	2	4	0	0	0	0
22	chitto	w	coop	exp	4	0	2	2	4	4	2	2	0	2	2	0	2	4
23	chitto	w	solo	exp	5	0	1	0	4	3	0	3	1	4	0	0	0	0
24	chitto	w	coop	exp	5	0	1	2	4	3	2	2	0	2	1	0	1	3
25	chitto	w	solo	exp	6	0	1	0	4	2	0	2	2	4	0	0	0	0
26	chitto	w	coop	exp	6	0	1	1	4	4	2	2	0	2	2	0	2	4
27	chitto	w	solo	new	1	0	1	2	4	2	2	2	0	2	0	0	0	2
28	chitto	w	coop	new	1	0	1	2	4	4	4	0	0	0	4	0	4	4
29	nanuk	w	solo	exp	1	1	5	4	4	0	4	0	0	0	0	0	0	4
30	nanuk	w	coop	exp	1	1	5	3	4	1	3	1	0	1	0	0	0	1
31	nanuk	w	solo	exp	2	0	5	4	4	2	2	2	0	2	0	0	0	2
32	nanuk	w	coop	exp	2	0	5	2	4	4	2	2	0	2	2	0	2	3
33	nanuk	w	solo	exp	3	1	5	2	4	1	3	1	0	1	0	0	0	3
34	nanuk	w	coop	exp	3	1	5	4	4	2	4	0	0	0	2	0	2	2
35	nanuk	w	solo	exp	4	0	5	3	4	3	1	3	0	3	0	0	0	1
36	nanuk	w	coop	exp	4	0	5	1	4	3	1	2	1	3	1	0	1	3
37	nanuk	w	solo	exp	5	0	5	3	4	1	3	1	0	1	0	0	0	3
38	nanuk	w	coop	exp	5	0	5	2	4	3	2	2	0	2	1	0	1	3
39	nanuk	w	solo	exp	6	0	5	2	4	2	3	1	0	1	1	0	1	2
40	nanuk	w	coop	exp	6	0	5	2	4	4	3	1	0	1	3	0	3	4
41	nanuk	w	solo	new	1	0	5	4	4	0	4	0	0	0	0	0	0	4
42	nanuk	w	coop	new	1	0	5	2	4	4	4	0	0	0	4	0	4	4
43	aragorn	w	solo	exp	1	1	4	3	4	0	3	0	0	0	0	0	0	4
44	aragorn	w	coop	exp	1	1	4	3	4	2	3	0	1	1	2	0	2	2
45	aragorn	w	solo	exp	2	1	4	4	4	0	4	0	0	0	0	0	0	4
46	aragorn	w	coop	exp	2	1	4	2	4	2	2	2	0	2	0	1	1	2
47	aragorn	w	solo	exp	3	1	4	4	4	0	4	0	0	0	0	0	0	4
48	aragorn	w	coop	exp	3	1	4	2	4	2	2	1	1	2	1	0	1	2
49	aragorn	w	solo	exp	4	0	4	4	4	0	4	0	0	0	0	0	0	4
50	aragorn	w	coop	exp	4	0	4	2	4	4	2	2	0	2	2	0	2	3
51	aragorn	w	solo	exp	5	0	4	3	4	1	3	1	0	1	0	0	0	3
52	aragorn	w	coop	exp	5	0	4	1	4	3	1	2	1	3	1	0	1	3
53	aragorn	w	solo	exp	6	0	4	4	4	0	4	0	0	0	0	0	0	4
54	aragorn	w	coop	exp	6	0	4	4	4	3	4	0	0	0	3	0	3	3
55	aragorn	w	solo	new	1	0	4	4	4	0	4	0	0	0	0	0	0	4
56	aragorn	w	coop	new	1	0	4	2	4	1	4	0	0	0	1	3	4	1
57	kaspar	w	solo	exp	1	0	3	4	4	0	4	0	0	0	0	0	0	4
58	kaspar	w	coop	exp	1	0	3	1	4	3	1	3	0	3	0	0	0	2
59	kaspar	w	solo	exp	2	1	3	4	4	0	4	0	0	0	0	0	0	4
60	kaspar	w	coop	exp	2	1	3	3	4	1	3	1	0	1	0	0	0	1
61	kaspar	w	solo	exp	3	0	3	3	4	0	3	0	1	1	0	0	0	3
62	kaspar	w	coop	exp	3	0	3	4	4	3	4	0	0	0	3	1	4	3
63	kaspar	w	solo	exp	4	1	3	3	4	1	3	1	0	1	0	0	0	3
64	kaspar	w	coop	exp	4	1	3	4	4	2	4	0	0	0	2	0	2	2
65	kaspar	w	solo	exp	5	0	3	0	4	2	1	2	1	3	0	0	0	2
66	kaspar	w	coop	exp	5	0	3	2	4	3	2	2	0	2	1	1	2	3
67	kaspar	w	solo	exp	6	0	3	4	4	0	4	0	0	0	0	0	0	4
68	kaspar	w	coop	exp	6	0	3	4	4	1	4	0	0	0	1	0	1	1
69	kaspar	w	solo	new	1	0	3	4	4	0	4	0	0	0	0	0	0	4
70	kaspar	w	coop	new	1	0	3	4	4	1	4	0	0	0	1	0	1	1
71	tala	w	solo	exp	1	1	2	2	4	1	3	1	0	1	0	0	0	3
72	tala	w	coop	exp	1	1	2	4	4	0	4	0	0	0	0	0	0	0
73	tala	w	solo	exp	2	1	2	3	4	0	3	0	1	1	0	0	0	3
74	tala	w	coop	exp	2	1	2	4	4	2	4	0	0	0	2	1	3	2
75	tala	w	solo	exp	3	1	2	4	4	0	4	0	0	0	0	0	0	4
76	tala	w	coop	exp	3	1	2	4	4	2	4	0	0	0	2	1	3	2
77	tala	w	solo	exp	4	0	2	3	4	1	3	1	0	1	0	0	0	3
78	tala	w	coop	exp	4	0	2	3	4	3	3	1	0	1	2	1	3	3
79	tala	w	solo	exp	5	0	2	2	4	2	2	2	0	2	0	0	0	2
80	tala	w	coop	exp	5	0	2	0	4	3	0	3	1	4	0	0	0	3
81	tala	w	solo	exp	6	0	2	3	4	1	3	1	0	1	0	0	0	3
82	tala	w	coop	exp	6	0	2	4	4	2	4	0	0	0	2	2	4	2
83	tala	w	solo	new	1	0	2	4	4	0	4	0	0	0	0	0	0	4
84	tala	w	coop	new	1	0	2	2	4	4	4	0	0	0	4	0	4	4
85	kenai	w	solo	exp	1	1	3	2	4	0	2	0	2	2	0	0	0	2
86	kenai	w	coop	exp	1	1	3	4	4	2	4	0	0	0	2	0	2	1
87	kenai	w	solo	exp	2	0	3	3	4	1	3	1	0	1	0	0	0	3
88	kenai	w	coop	exp	2	0	3	4	4	4	4	0	0	0	4	0	4	2
89	kenai	w	solo	exp	3	0	3	4	4	0	4	0	0	0	0	0	0	4
90	kenai	w	coop	exp	3	0	3	3	4	3	3	1	0	1	2	0	2	2
91	kenai	w	solo	exp	4	1	3	4	4	0	4	0	0	0	0	0	0	4
92	kenai	w	coop	exp	4	1	3	4	4	2	4	0	0	0	2	0	2	0
93	kenai	w	solo	exp	5	1	3	1	4	3	1	3	0	3	0	0	0	1
94	kenai	w	coop	exp	5	1	3	3	4	2	3	1	0	1	1	0	1	2
95	kenai	w	solo	exp	6	0	3	2	4	2	2	2	0	2	0	0	0	2
96	kenai	w	coop	exp	6	0	3	0	4	3	1	3	0	3	0	1	1	3
97	kenai	w	solo	new	1	0	3	4	4	0	4	0	0	0	0	0	0	4
98	kenai	w	coop	new	1	0	3	2	4	4	4	0	0	0	4	0	4	4
99	geronimo	w	solo	exp	1	1	2	4	4	0	4	0	0	0	0	0	0	4
100	geronimo	w	coop	exp	1	1	2	4	4	0	4	0	0	0	0	2	2	0
101	geronimo	w	solo	exp	2	0	4	3	4	1	3	1	0	1	0	0	0	3
102	geronimo	w	coop	exp	2	0	4	3	4	3	3	1	0	1	2	0	2	3
103	geronimo	w	solo	exp	3	1	2	4	4	0	4	0	0	0	0	0	0	4
104	geronimo	w	coop	exp	3	1	2	4	4	1	4	0	0	0	1	3	4	1
105	geronimo	w	solo	exp	4	0	2	3	4	1	3	1	0	1	0	0	0	3
106	geronimo	w	coop	exp	4	0	2	4	4	3	3	1	0	1	2	1	3	3
107	geronimo	w	solo	exp	5	0	2	3	4	1	3	1	0	1	0	0	0	3
108	geronimo	w	coop	exp	5	0	2	1	4	3	2	2	0	2	1	1	2	3
109	geronimo	w	solo	exp	6	0	2	4	4	0	4	0	0	0	0	0	0	4
110	geronimo	w	coop	exp	6	0	2	2	4	3	3	1	0	1	2	1	3	3
111	geronimo	w	solo	new	1	0	1	4	4	0	4	0	0	0	0	0	0	4
112	geronimo	w	coop	new	1	0	1	3	4	2	4	0	0	0	2	1	3	2
113	nuru	d	solo	exp	1	0	5	4	4	0	4	0	0	0	0	0	0	4
114	nuru	d	coop	exp	1	0	5	3	4	4	4	0	0	0	4	0	4	4
115	nuru	d	solo	exp	2	0	5	4	4	0	4	0	0	0	0	0	0	4
116	nuru	d	coop	exp	2	0	5	3	4	3	4	0	0	0	3	0	3	3
117	nuru	d	solo	exp	3	1	5	3	4	1	3	1	0	1	0	0	0	3
118	nuru	d	coop	exp	3	1	5	2	4	2	3	1	0	1	1	0	1	2
119	nuru	d	solo	exp	4	0	5	4	4	0	4	0	0	0	0	0	0	4
120	nuru	d	coop	exp	4	0	5	2	4	3	2	1	0	1	2	0	2	3
121	nuru	d	solo	exp	5	1	5	4	4	0	4	0	0	0	0	0	0	4
122	nuru	d	coop	exp	5	1	5	1	4	2	4	0	0	0	2	0	2	2
123	nuru	d	solo	exp	6	0	5	4	4	0	4	0	0	0	0	0	0	4
124	nuru	d	coop	exp	6	0	5	0	4	1	3	0	0	0	1	0	1	1
125	nuru	d	solo	new	1	0	NA	4	NA	NA	NA	NA	NA	NA	NA	NA	NA	NA
126	nuru	d	coop	new	1	0	NA	NA	NA	NA	NA	NA	NA	NA	NA	NA	NA	NA
127	asali	d	solo	exp	1	0	1	4	4	0	4	0	0	0	0	0	0	4
128	asali	d	coop	exp	1	0	1	4	4	3	4	0	0	0	3	0	3	2
129	asali	d	solo	exp	2	1	1	2	4	2	2	2	0	2	0	0	0	2
130	asali	d	coop	exp	2	1	1	1	4	1	4	0	0	0	1	0	1	1
131	asali	d	solo	exp	3	1	1	3	4	0	3	0	0	0	0	0	0	3
132	asali	d	coop	exp	3	1	1	4	4	2	4	0	0	0	2	0	2	2
133	asali	d	solo	exp	4	0	1	4	4	0	4	0	0	0	0	0	0	4
134	asali	d	coop	exp	4	0	1	1	4	4	3	1	0	1	3	0	3	4
135	asali	d	solo	exp	5	1	1	3	4	0	4	0	0	0	0	0	0	3
136	asali	d	coop	exp	5	1	1	0	4	1	4	0	0	0	1	1	2	1
137	asali	d	solo	exp	6	0	4	4	4	0	4	0	0	0	0	0	0	4
138	asali	d	coop	exp	6	0	4	0	4	4	4	0	0	0	4	0	4	3
139	asali	d	solo	new	1	0	1	3	4	1	3	1	0	1	0	0	0	3
140	asali	d	coop	new	1	0	1	1	4	2	2	1	1	2	1	1	2	2
141	meru	d	solo	exp	1	0	4	4	4	0	4	0	0	0	0	0	0	4
142	meru	d	coop	exp	1	0	4	2	4	3	3	1	0	1	2	0	2	1
143	meru	d	solo	exp	2	1	4	4	4	0	4	0	0	0	0	0	0	4
144	meru	d	coop	exp	2	1	4	4	4	2	4	0	0	0	2	0	2	1
145	meru	d	solo	exp	3	0	4	3	4	1	3	1	0	1	0	0	0	3
146	meru	d	coop	exp	3	0	4	3	4	4	3	1	0	1	3	0	3	1
147	meru	d	solo	exp	4	0	4	4	4	0	4	0	0	0	0	0	0	4
148	meru	d	coop	exp	4	0	4	4	4	3	4	0	0	0	3	1	4	3
149	meru	d	solo	exp	5	0	4	3	4	1	3	1	0	1	0	0	0	3
150	meru	d	coop	exp	5	0	4	4	4	3	4	0	0	0	3	0	3	1
151	meru	d	solo	exp	6	0	4	4	4	0	4	0	0	0	0	0	0	4
152	meru	d	coop	exp	6	0	4	4	4	1	4	0	0	0	1	0	1	1
153	meru	d	solo	new	1	0	4	3	4	1	3	1	0	1	0	0	0	3
154	meru	d	coop	new	1	0	4	3	4	2	3	1	0	1	1	2	3	2
155	nia	d	solo	exp	1	1	5	1	4	3	1	3	0	3	0	0	0	1
156	nia	d	coop	exp	1	1	5	1	4	2	1	1	2	3	1	0	1	2
157	nia	d	solo	exp	2	1	5	1	4	2	1	2	1	3	0	0	0	1
158	nia	d	coop	exp	2	1	5	2	4	1	2	1	1	2	0	0	0	1
159	nia	d	solo	exp	3	0	5	2	4	1	2	1	1	2	0	0	0	2
160	nia	d	coop	exp	3	0	5	0	4	3	0	3	1	4	0	0	0	3
161	nia	d	solo	exp	4	1	5	0	4	4	0	4	0	4	0	0	0	0
162	nia	d	coop	exp	4	1	5	2	4	0	2	0	1	1	0	0	0	0
163	nia	d	solo	exp	5	0	5	2	4	1	2	1	1	2	0	0	0	2
164	nia	d	coop	exp	5	0	5	1	4	3	2	2	0	2	1	0	1	3
165	nia	d	solo	exp	6	0	5	0	4	1	0	1	2	3	0	0	0	0
166	nia	d	coop	exp	6	0	5	2	4	2	2	2	0	2	0	0	0	2
167	nia	d	solo	new	1	0	5	2	4	2	2	2	0	2	0	0	0	2
168	nia	d	coop	new	1	0	5	2	4	4	3	1	0	1	3	0	3	4
169	binti	d	solo	exp	1	0	4	2	4	2	2	2	0	2	0	0	0	2
170	binti	d	coop	exp	1	0	4	0	4	3	0	3	1	4	0	0	0	3
171	binti	d	solo	exp	2	0	4	2	4	1	2	1	1	2	0	0	0	2
172	binti	d	coop	exp	2	0	4	0	4	4	2	2	0	2	2	0	2	4
173	binti	d	solo	exp	3	1	4	1	4	3	1	3	0	3	0	0	0	1
174	binti	d	coop	exp	3	1	4	3	4	1	3	1	0	1	0	0	0	1
175	binti	d	solo	exp	4	0	4	0	4	3	0	3	1	4	0	0	0	0
176	binti	d	coop	exp	4	0	4	0	4	3	0	3	1	4	0	0	0	3
177	binti	d	solo	exp	5	0	4	0	4	4	0	4	0	4	0	0	0	3
178	binti	d	coop	exp	5	0	4	1	4	3	1	3	0	3	0	1	1	0
179	binti	d	solo	exp	6	0	4	3	4	1	3	1	0	1	0	0	0	3
180	binti	d	coop	exp	6	0	4	2	4	3	2	2	0	2	1	0	1	3
181	binti	d	solo	new	1	0	5	1	4	3	2	2	0	2	1	0	1	1
182	binti	d	coop	new	1	0	5	3	4	4	3	1	0	1	3	0	3	4
183	sahibu	d	solo	exp	1	0	3	3	4	1	3	1	0	1	0	0	0	3
184	sahibu	d	coop	exp	1	0	3	3	4	3	3	1	0	1	2	0	2	3
185	sahibu	d	solo	exp	2	0	3	4	4	0	4	0	0	0	0	0	0	4
186	sahibu	d	coop	exp	2	0	3	1	4	3	3	1	0	1	2	0	2	3
187	sahibu	d	solo	exp	3	0	3	4	4	0	4	0	0	0	0	0	0	4
188	sahibu	d	coop	exp	3	0	3	3	4	4	3	1	0	1	3	0	3	4
189	sahibu	d	solo	exp	4	0	3	4	4	0	4	0	0	0	0	0	0	4
190	sahibu	d	coop	exp	4	0	3	3	4	4	4	0	0	0	4	0	4	4
191	sahibu	d	solo	exp	5	0	3	4	4	0	4	0	0	0	0	0	0	4
192	sahibu	d	coop	exp	5	0	3	0	4	3	4	0	0	0	3	0	3	3
193	sahibu	d	solo	exp	6	0	3	4	4	0	4	0	0	0	0	0	0	4
194	sahibu	d	coop	exp	6	0	3	1	4	4	4	0	0	0	4	0	4	4
195	sahibu	d	solo	new	1	0	3	4	4	0	4	0	0	0	0	0	0	4
196	sahibu	d	coop	new	1	0	3	4	4	2	4	0	0	0	2	1	3	2
197	pepeo	d	solo	exp	1	1	4	4	4	0	4	0	0	0	0	0	0	4
198	pepeo	d	coop	exp	1	1	4	4	4	0	4	0	0	0	0	0	0	0
199	pepeo	d	solo	exp	2	0	4	3	4	0	3	0	1	1	0	0	0	3
200	pepeo	d	coop	exp	2	0	4	2	4	4	4	0	0	0	4	0	4	4
201	pepeo	d	solo	exp	3	0	4	3	4	1	3	1	0	1	0	0	0	3
202	pepeo	d	coop	exp	3	0	4	2	4	4	2	2	0	2	2	0	2	4
203	pepeo	d	solo	exp	4	0	4	4	4	4	0	4	0	4	0	0	0	4
204	pepeo	d	coop	exp	4	0	4	3	4	4	3	1	0	1	3	0	3	0
205	pepeo	d	solo	exp	5	1	4	3	4	1	3	1	0	1	0	0	0	3
206	pepeo	d	coop	exp	5	1	4	1	4	2	2	2	0	2	0	1	1	2
207	pepeo	d	solo	exp	6	0	4	2	4	1	2	1	1	2	0	0	0	2
208	pepeo	d	coop	exp	6	0	4	1	4	3	1	2	1	3	1	0	1	3
209	pepeo	d	solo	new	1	0	6	4	4	0	4	0	0	0	0	0	0	4
210	pepeo	d	coop	new	1	0	6	4	4	4	4	0	0	0	4	0	4	4

## Sheet: delay
indiv	species	session	tot_trials	tot_success
Chitto	Wolf	1	6	6
Chitto	Wolf	2	6	6
Sahibu	Dog	1	6	6
Sahibu	Dog	2	6	5
Nuru	Dog	1	6	5
Nuru	Dog	2	6	6
Amarok	Wolf	1	6	1
Amarok	Wolf	2	6	0
Binti	Dog	1	6	6
Binti	Dog	2	6	6
Nia	Dog	1	6	5
Nia	Dog	2	6	6
Tala	Wolf	1	6	6
Tala	Wolf	2	6	5
Geronimo	Wolf	1	6	6
Geronimo	Wolf	2	6	6
Kenai	Wolf	1	6	5
Kenai	Wolf	2	6	6
Meru	Dog	1	6	3
Meru	Dog	2	6	4
Nanuk	Wolf	1	6	6
Nanuk	Wolf	2	6	6
Pepeo	Dog	1	6	6
Pepeo	Dog	2	6	6
Aragorn	Wolf	1	6	6
Aragorn	Wolf	2	6	5
Asali	Dog	1	6	5
Asali	Dog	2	6	6
Panya	Dog	1	6	6
Panya	Dog	2	6	6
Yukon	Wolf	1	6	5
Yukon	Wolf	2	6	5
Kaspar	Wolf	1	6	6
Kaspar	Wolf	2	6	6
